# Supplementary material for: Estimating the Spatial Distribution and Future Conservation Requirements of the Spotted Seal in the North Pacific
Source: Animals (Basel). 2023 Oct 19;13(20):3260. doi: 10.3390/ani13203260 (PMC10603672; doi:10.3390/ani13203260)
Supplement: Supplementary file 1 [file animals-13-03260-s001.zip]

Archive with 1 entries (1 files):
- animals-2624908-SI.pdf
